# Supplementary material for: Prognostic Nomogram for Sorafenib Benefit in Hepatitis B Virus-Related Hepatocellular Carcinoma After Partial Hepatectomy
Source: Front Oncol. 2021 Feb 11;10:605057. doi: 10.3389/fonc.2020.605057 (PMC7906076; doi:10.3389/fonc.2020.605057)
Supplement: Supplementary file 1 [file Table_1.xlsx]

## Sheet: Sheet1
Table. S1 Univariate and multivariate analysis of OS of patients receiving adjuvant sorafenib
Power	N1	N2	N	(HR)	Accrua Pat'n	Accrua Time/Total Time	Ctrl Loss	Trt Loss	Ctr to Trt	Trt to Ctrl	Alpha	Beta
0.8012	108	108	216	0.6667	Equal	50 / 110	0	0	0	0	0.05	0.1988
