# Supplementary material for: Prognostic Nomogram for Sorafenib Benefit in Hepatitis B Virus-Related Hepatocellular Carcinoma After Partial Hepatectomy
Source: Front Oncol. 2021 Feb 11;10:605057. doi: 10.3389/fonc.2020.605057 (PMC7906076; doi:10.3389/fonc.2020.605057)
Supplement: Supplementary file 2 [file Table_2.xlsx]

## Sheet: Sheet1
Table.S2 Demographics and Clinicopathologic Characteristics of Patients
Factor	Sorafenib (n=111)		Control (n=118)
Gender
Male	100		100
Female	13		20
Age(years)
Mean	52		51
Range	20-77		13-77
AFP(μg/L)
Mean	402.8		405.6
Range	1.6-1210		1.3-1210
MVI
Yes	49		45
No	64		75
ALT（U/L）
Mean	45.7		45.2
Range	12-239		9.3-199
AST（U/L）
Mean	48.9		43.9
Range	13-334.1		12.2-131.2
ALP（U/L）
Mean	93.6		94.3
Range	14.6-372		14.6-393
Cre（μmol/L）
Mean	69.8		72.5
Range	36-101		25-119
BCLC
0/A	74		91
B/C	39		29
TNM
Ⅰ/Ⅱ	85		101
Ⅲ/Ⅳ	28		19
Child-pugh
A	106		115
B	7		5
GPC3
Mean	4.00×106		3.42×106
Range	0-2.79×107		0-2.12×107
pERK
Mean	1.18×107		5.50×106
Range	0-3.68×107		0-2.39×107
pAKT
Mean	3.13×106		1.36×106
Range	0-3.25×107		0-2.369×107
